# Supplementary material for: Lifestyle and metabolic factors for nonalcoholic fatty liver disease: Mendelian randomization study
Source: Eur J Epidemiol. 2022 Apr 30;37(7):723–33. doi: 10.1007/s10654-022-00868-3 (PMC9329390; doi:10.1007/s10654-022-00868-3)
Supplement: Supplementary file 1 — Supplementary file1 (XLSX 27 kb) [file 10654_2022_868_MOESM1_ESM.xlsx]

## Sheet: Content
	Lifestyle and metabolic factors for nonalcoholic fatty liver disease: Mendelian randomization study
	Shuai Yuan, Jie Chen, Xue Li, Rongrong Fan, Benoit Arsenault, Dipender Gill, Edward L Giovannucci, Ju-sheng Zheng, Susanna C. Larsson
	Supplementary materials
	Supplementary Table 1. Data sources for nonalcoholic fatty liver disease
	Supplementary Table 2. Assumptions and strengths of sensitivity analyses
	Supplementary Table 3. Associations of genetic liability to NAFLD with risk of type 2 diabetes, BMI, and blood lipids
	Supplementary Table 4. Associations in sensitivity analyses
	Supplementary Table 5. Associations for lipids in multivariable Mendelian randomization analysis

## Sheet: ST1
	Supplementary Table 1. Data sources for nonalcoholic fatty liver disease
	Source	Study	Cases	Controls	Cases definition	Exclusion criteria
	Discovery	eMERGE (The Electronic Medical Records and Genomics)	1106	8571	ICD9: 571.5, ICD9: 571.8, ICD9: 571.9, ICD10: K75.81, ICD10: K76.0 and ICD10: K76.9	Alcohol dependence, alcoholic liver disease, alpha-1 antitrypsin deficiency, Alagille syndrome, liver transplant, cystic fibrosis, hepatitis, abetalipoproteinemia, LCAT deficiency, lipodystrophy, disorders of copper metabolism Reye’s syndrome, inborn errors of metabolism, HELLP syndrome, starvation and acute fatty liver
		UK Biobank	2558	395241	ICD10: K74.0 and K74.2 (hepatic fibrosis), K75.8 (NASH), K76.0 (NAFLD) and ICD10: K76.9 (other specified diseases of the liver)	Same as eMERGE
		Estonian Biobank	4119	190120	ICD10: K74.0 and K74.2 (hepatic fibrosis), K75.8 (NASH), K76.0 (NAFLD) and ICD10: K76.9 (other specified diseases of the liver)	Same as eMERGE
		FinnGen	651	176248	K76.0	None
		Total	8434	770180	-	-
	Replication	Anstee QM et al genome-wide association analysis	1483	17781	Abnormal biochemical tests and an ultrasonographically detected bright liver, associated with features of the metabolic syndrome; or having abnormal biochemical tests and macroscopic appearances of a steatotic liver at the time of bariatric surgery	Excess alcohol intake (alcohol intake <20g/day for women; <30g/day for men), chronic viral hepatitis (hepatitis B and hepatitis C), autoimmune liver diseases, hereditary hemochromatosis, α1-antitrypsin deficiency, Wilson’s disease and druginduced liver injury
	Combined		9917	787961	-	-

## Sheet: ST2
	Supplementary Table 2. Assumptions and strengths of sensitivity analyses
	Method	Assumptions	Strengths
	The inverse variance weighted method	No unbalanced horizontal pleiotropy	Providing the most accurate estimate
	The weighted median method	More than 50% of weighted from valid genetic instruments	Providing consistent estimates
	MR-Egger regression	Effect of the genetic instruments uncorrelated with any pleiotropic effect of the instrument on the outcome	Providing estimate with adjustent for horizontal pleiotropy if any
	MR-PRESSO	The largest group of candidate instruments is the group of valid instrumental variables.	Detecting outliers and providing estimate after removal of outliers
	Contamination mixture method	Plurality of valid instruments	Providing estimate with permission for exitence of invalid instrumental variable

## Sheet: ST3
	Supplementary Table 4. Associations of genetic liability to NAFLD with risk of type 2 diabetes, BMI, and blood lipids
	Outcome	Unit	SNPs	Method	Beta	SE	Pval	Heterogeneity and pleiotropy
	T2D	log odds ratio	6	Inverse variance weighted	0.0495667	0.0393192	0.207445	Cochran's Q=96 and Q for intercept = 0.067
				Weighted median	0.063833	0.0142126	7.07906e-06
				MR-Egger	0.249984	0.0847194	0.0419387
				MR-PRESSO	0.0245434	0.0313799	0.51603
	BMI	kg/m2	6	Inverse variance weighted	-0.0137725	0.00752496	0.0672143	Cochran's Q=47 and Q for intercept = 0.452
				Weighted median	-0.0133979	0.00313829	1.96196e-05
				MR-Egger	0.00478667	0.023626	0.849334
				MR-PRESSO	-0.0136698	0.00207152	0.00708379
	HDL	mmol/L	6	Inverse variance weighted	-0.00645722	0.00224253	0.00398384	Cochran's Q=16 and Q for intercept = 0.060
				Weighted median	-0.0071882	0.00204151	0.000429905
				MR-Egger	-0.0180513	0.00467677	0.0181508
				MR-PRESSO	-0.00443669	0.00282177	0.213927
	LDL	mmol/L	6	Inverse variance weighted	-0.0209264	0.0279948	0.454755	Cochran's Q=459 and Q for intercept = 0.459
				Weighted median	-0.0106402	0.00357758	0.00293822
				MR-Egger	-0.0898256	0.0891014	0.370426
				MR-PRESSO	-0.0116029	0.00620626	0.202474
	TG	mmol/L	6	Inverse variance weighted	-0.0141072	0.0525895	0.788506	Cochran's Q=1180 and Q for intercept = 0.234
				Weighted median	-0.0278453	0.00510919	5.03593e-08
				MR-Egger	-0.210322	0.148074	0.228526
				MR-PRESSO	0.00806141	NA	NA
	BMI, body mass index; HDL, high-density lipoprotein cholesterol; LDL, low-density lipoprotein cholesterol; T2D, type 2 diabetes; SNPs, single nucleotide polymorphisms; TG, triglycerides

## Sheet: ST4
	Supplementary Table 4. Associations in sensitivity analyses
	Stage	Exposure	IVs	Cochran's Q	P_intecept	Inverse variance weighted method			Weighted median method			MR-Egger regression			MR-PRESSO analysis					Contamination mixture method
						OR	95% CI	P	OR	95% CI	P	OR	95% CI	P	OR	95% CI	P	Outlier	P_global_test	OR	95% CI	P
	Discovery	Lifestyle factor
		Smoking initiation	293	344.851	0.524474	1.23934	1.10, 1.39	0.000357937	1.20064	1.01, 1.42	0.0356604	1.44861	0.88, 2.37	0.142679	1.23934	1.10, 1.39	0.000418316	0	NA	1.36343	1.14, 1.63	0.00141
		Lifetime smoking index	121	123.903	0.0132232	1.56673	1.25, 1.96	7.55798e-05	1.5239	1.09, 2.13	0.0134635	0.518865	0.21, 1.26	0.15041	1.56673	1.25, 1.96	0.000128497	0	NA	1.63232	1.09, 2.27	0.0103
		Alcohol drinking	74	165.454	0.329147	0.71816	0.41, 1.25	0.24077	0.981778	0.52, 1.84	0.954322	0.352745	0.08, 1.62	0.183961	1.19162	0.80, 1.77	0.390834	4	0.0601	1.32313	0.79, 2.69	0.234
		Coffee consumption	12	19.4641	0.552349	0.733616	0.53, 1.01	0.0553767	0.791952	0.59, 1.06	0.116608	0.868512	0.46, 1.63	0.669905	0.733616	0.53, 1.01	0.0817179	0	NA	0.810584	0.64, 1.03	0.092
		Caffeine consumption	2	0.0122803	NA	0.849748	0.71, 1.01	0.0712475
		Vigorous physical activity	5	1.97981	0.30332	0.949488	0.74, 1.23	0.69065	0.976656	0.62, 1.53	0.918441	0.183309	0.01, 2.53	0.294829	0.949488	0.74, 1.23	0.710976	0	NA	0.951229	0.66, 1.36	0.78
		Metabolic factor
		Body mass index	294	342.145	0.720066	1.68978	1.49, 1.92	5.11451e-16	1.77127	1.47, 2.14	2.89483e-09	1.60545	1.18, 2.18	0.00274649	1.68978	1.49, 1.92	1.40938e-14	0	NA	1.99372	1.67, 2.34	1.06e-09
		Waist circumference	44	69.1767	0.847143	1.77938	1.41, 2.24	1.02497e-06	1.87044	1.40, 2.50	2.62223e-05	1.88381	1.01, 3.51	0.0524504	1.77938	1.41, 2.24	1.46539e-05	0	NA	1.69893	1.13, 2.16	0.00847
		Type 2 diabetes	460	928.935	0.00626956	1.22148	1.15, 1.30	4.67552e-11	1.09474	1.01, 1.18	0.0250909	1.05412	0.93, 1.19	0.392441	1.22739	1.17, 1.29	8.56954e-15	6	0.867	1.24608	1.14, 1.32	1.13e-07
		Fasting insulin	53	128.041	0.639013	2.26178	1.29, 3.95	0.00416585	3.45275	1.87, 6.37	7.19799e-05	1.61565	0.36, 7.29	0.535246	3.26707	2.05, 5.22	8.58076e-06	2	0.231	6.23389	3.63, 9.97	1.81e-08
		Fasting glucose	83	158.908	0.151617	0.906098	0.68, 1.2	0.496291	0.777198	0.54, 1.11	0.168256	0.659342	0.39, 1.1	0.116627	0.983969	0.75, 1.29	0.907531	1	0.078	0.802519	0.62, 1.07	0.134
		Systolic blood pressure	211	188.165	0.907244	1.26176	1.12, 1.42	9.33344e-05	1.25229	1.05, 1.49	0.0124952	1.22706	0.76, 1.99	0.408772	1.26176	1.12, 1.42	9.33344e-05	0	NA	1.37713	1.16, 1.58	0.000303
		High-density lipoprotein cholesterol	393	797.552	0.166582	0.764994	0.69, 0.85	7.22386e-07	0.846449	0.73, 0.98	0.0231329	0.835375	0.71, 0.98	0.0315548	0.762432	0.70, 0.83	3.17027e-10	7	0.9318	0.740818	0.68, 0.81	2.08e-10
		Apolipoprotein A-1	313	729.958	0.529715	0.854155	0.76, 0.96	0.0105493	0.823015	0.71, 0.96	0.0110417	0.895535	0.74, 1.08	0.257544	0.832902	0.76, 0.91	0.000122671	6	0.669	0.852144	0.77, 0.93	0.00283
		Low-density lipoprotein cholesterol	164	395.685	0.029164	0.934234	0.82, 1.07	0.327454	0.939548	0.80, 1.10	0.436446	0.793922	0.65, 0.97	0.0234969	0.912693	0.82, 1.01	0.0846196	7	0.773	0.951229	0.85, 1.08	0.546
		Triglycerides	338	583.2	0.0653986	1.32481	1.20, 1.46	3.404e-08	1.23814	1.07, 1.43	0.00434554	1.18965	1.02, 1.38	0.0252193	1.37983	1.26, 1.51	1.3051e-11	4	0.432	1.29693	1.16, 1.43	6.5e-07
		Apolipoprotein B	186	415.151	0.0953953	1.07963	0.95, 1.23	0.244957	1.02031	0.88, 1.18	0.787956	0.959613	0.79, 1.16	0.668568	1.02243	0.92, 1.13	0.673096	6	0.0952	1.01005	0.90, 1.13	0.825
	Replication	Lifestyle factor
		Smoking initiation	307	333.277	0.590439	1.03461	0.96, 1.11	0.360934	1.01621	0.93, 1.11	0.71151	1.21678	0.67, 2.21	0.518212	1.03461	0.96, 1.11	0.361654	0	NA	1.0202	0.95, 1.09	0.588
		Lifetime smoking index	124	117.569	0.967757	1.67447	1.11, 2.53	0.0144968	0.86028	0.41, 1.80	0.689504	1.60136	0.18, 14.47	0.675798	1.67447	1.11, 2.53	0.0159138	0	NA	22.198	10.07, 68.72	3.5e-07
		Alcohol drinking	83	151.246	0.719356	0.413263	0.18, 0.95	0.0362817	0.879326	0.36, 2.16	0.779146	0.266291	0.02, 3.34	0.308311	0.579871	0.30, 1.11	0.1026	3	0.102	0.000303539	0.00, 0.00	2.95e-08
		Coffee consumption	12	59.512	0.870889	0.776015	0.30, 2.00	0.599864	0.850677	0.54, 1.34	0.487972	0.919859	0.10, 8.57	0.942958	0.946461	0.53, 1.68	0.853974	1	0.06	0.818731	0.45, 1.30	NA
		Caffeine consumption	2	1.93384	NA	0.899409	0.70, 1.15	0.39517
		Vigorous physical activity	5	0.952296	0.529519	0.29721	0.17, 0.51	1.17768e-05	0.312142	0.08, 1.23	0.0968995	0.026998	0.00, 22.48	0.369759	0.29721	0.17, 0.51	0.0118593	0	NA	0.298197	0.09, 1.01	0.0512
		Metabolic factor		0
		Body mass index	307	415.704	0.0448932	1.1411	1.03, 1.26	0.009707	1.00966	0.89, 1.14	0.876803	1.53513	1.13, 2.08	0.00629339	1.1411	1.03, 1.26	0.0101689	0	NA	27.6604	15.03, 46.99	1.38e-10
		Waist circumference	45	74.4167	0.35513	2.00763	1.26, 3.19	0.00318852	1.30541	0.73, 2.34	0.370336	3.62275	0.97, 13.59	0.0629775	2.00763	1.26, 3.19	0.00508949	0	NA	16.281	7.85, 43.38	0.0137
		Type 2 diabetes	474	924.663	0.88194	1.18717	1.10, 1.29	2.78189e-05	1.03752	0.95, 1.13	0.402221	1.20555	0.97, 1.50	0.0935351	1.17209	1.10, 1.25	2.40499e-06	5	0.704	1.09417	1.03, 1.15	0.00598
		Fasting insulin	55	112.082	0.0326579	1.1383	0.78, 1.67	0.506634	1.08764	0.81, 1.46	0.576243	0.0687684	0.01, 0.87	0.0433243	1.22499	0.9, 1.66	0.196308	1	0.55	159.174	13.74, 1012.32	6.09e-05
		Fasting glucose	88	147.663	0.514431	0.871278	0.52, 1.46	0.602903	1.16508	0.59, 2.29	0.656643	0.640169	0.22, 1.85	0.411659	1.0638	0.68, 1.67	0.787468	1	0.152	1.39097	0.68, 183.09	0
		Systolic blood pressure	222	267.865	0.493446	1.08062	0.96, 1.21	0.181203	1.0146	0.90, 1.15	0.818881	1.43752	0.63, 3.27	0.388541	1.24448	1.00, 1.54	0.0475682	2	0.073	1.03045	0.93, 1.14	0.6
		High-density lipoprotein cholesterol	409	829.108	0.83135	0.928581	0.83, 1.04	0.203384	0.994208	0.89, 1.11	0.918615	0.956071	0.71, 1.28	0.762888	0.93623	0.85, 1.03	0.173685	4	0.876	0.960789	0.89, 1.04	0.393
		Apolipoprotein A-1	333	743.832	0.689168	0.981662	0.88, 1.09	0.729347	1.01454	0.92, 1.12	0.773891	1.02607	0.81, 1.31	0.834139	0.987102	0.91, 1.07	0.756591	4	0.73	1.01005	0.94, 1.07	0.887
		Low-density lipoprotein cholesterol	176	336.617	0.151126	0.982092	0.84, 1.14	0.816347	0.985566	0.84, 1.15	0.853345	0.835467	0.64, 1.09	0.189105	0.958073	0.86, 1.07	0.460513	6	0.675	0.951229	0.85, 1.07	0.406
		Triglycerides	355	685.367	0.178289	1.12942	1.01, 1.26	0.0331127	1.02804	0.92, 1.14	0.611314	1.04108	0.88, 1.23	0.628213	1.30017	1.12, 1.51	0.000833804	8	0.05	1.06184	0.97, 1.15	NA
		Apolipoprotein B	199	336.689	0.410479	1.06779	0.91, 1.25	0.408912	0.994355	0.83, 1.20	0.951962	0.963344	0.72, 1.29	0.801009	1.02938	0.91, 1.16	0.641914	5	0.175	0.99005	0.88, 1.14	0.974
	CI, confidence interval; IVs, instrumental variables; NA, not available; OR, odds ratio.

## Sheet: ST5
	Supplementary Table 5. Associations for lipids in multivariable Mendelian randomization analysis
	Model	OR (95% CI)
	Without adjustment
	High-density lipoprotein cholesterol	0.84 (0.77, 0.90)
	Apolipoprotein A-1	0.92 (0.85, 1.00)
	After adjustment
	High-density lipoprotein cholesterol	0.74 (0.61, 0.90)
	Apolipoprotein A-1	1.28 (1.03, 1.60)
	Without adjustment
	Low-density lipoprotein cholesterol	0.96 (0.86, 1.06)
	Triglycerides	1.23 (1.15, 1.33)
	Apolipoprotein B	1.07 (0.97, 1.19)
	After adjustment
	Low-density lipoprotein cholesterol	0.51 (0.35, 0.74)
	Triglycerides	1.27 (1.15, 1.40)
	Apolipoprotein B	1.72 (1.20, 2.46)
	CI, confidence interval; OR, odds ratio.
